# Supplementary material for: Performance of Affinity-Improved DARPin Targeting HIV Capsid Domain in Interference of Viral Progeny Production
Source: Biomolecules. 2021 Sep 30;11(10):1437. doi: 10.3390/biom11101437 (PMC8533564; doi:10.3390/biom11101437)
Supplement: Supplementary file 1 [file biomolecules-11-01437-s001.zip]

Archive with 13 entries (6 files):
- biomolecules-1381800-final-suppl/
- biomolecules-1381800-final-suppl/Supplementary files/
- biomolecules-1381800-final-suppl/Supplementary files/Figure S1/
- biomolecules-1381800-final-suppl/Supplementary files/Figure S1/Figure S1.jpg
- biomolecules-1381800-final-suppl/Supplementary files/Figure S2/
- biomolecules-1381800-final-suppl/Supplementary files/Figure S2/Figure S2..tif
- biomolecules-1381800-final-suppl/Supplementary files/Figure S3/
- biomolecules-1381800-final-suppl/Supplementary files/Figure S3/Figure S3.tif
- biomolecules-1381800-final-suppl/Supplementary files/Figure S4/
- biomolecules-1381800-final-suppl/Supplementary files/Figure S4/Figure S4.tif
- biomolecules-1381800-final-suppl/Supplementary files/Figure S5/
- biomolecules-1381800-final-suppl/Supplementary files/Figure S5/Figure S5.tif
- biomolecules-1381800-final-suppl/Supplementary files/Supplementary materials (final).pdf
